# Supplementary material for: CaMKIV-Mediated Phosphorylation Inactivates Freud-1/CC2D1A Repression for Calcium-Dependent 5-HT1A Receptor Gene Induction
Source: Int J Mol Sci. 2024 Jun 4;25(11):6194. doi: 10.3390/ijms25116194 (PMC11172825; doi:10.3390/ijms25116194)
Supplement: Supplementary file 1 [file ijms-25-06194-s001.zip]

Archive with 1 entries (1 files):
- ijms-3008598-supplementary.pdf
